# Supplementary material for: Identification of Gut Microbiome Signatures Associated with Indole Pathway in Tryptophan Metabolism in Patients Undergoing Hemodialysis
Source: Biomolecules. 2024 May 24;14(6):623. doi: 10.3390/biom14060623 (PMC11201546; doi:10.3390/biom14060623)
Supplement: Supplementary file 1 [file biomolecules-14-00623-s001.zip]

Archive with 1 entries (1 files):
- biomolecules-3013304-supplementary.pdf
